# Supplementary material for: Detection of a novel reassortant epizootic hemorrhagic disease virus serotype 6 in cattle in Trinidad, West Indies, containing nine RNA segments derived from exotic EHDV strains with an Australian origin
Source: Infect Genet Evol. 2019 Oct;74:103931. doi: 10.1016/j.meegid.2019.103931 (PMC6857627; doi:10.1016/j.meegid.2019.103931)
Supplement: Table 1 — Full-genome EHDV reference sequences. [file mmc1.xlsx]

## Sheet: table_1
Name used in this study	Serotype	Isolate	Year	Country	Host	seg-1	seg-2	seg-3	seg-4	seg-5	seg-6	seg-7	seg-8	seg-9	seg-10	Publication
EHD6_USA_2016	6	OV208	2016	USA	white-tailed deer	MG886400	MG886401	MG886402	MG886403	MG886407	MG886404	MG886406	MG886408	MG886405	MG886409	Ahasan et al 2018	10.1128/genomeA.00160-18
EHD6_South_Africa_1996	6	M44/96	1996	South Africa	cattle	HM636907	HM636908	HM636909	HM636910	HM636911	HM636912	HM636913	HM636914	HM636915	HM636916	Allison et al 2012	10.1016/j.virol.2011.12.004
EHD6_USA_2006	6r	CC 304-06	2006	USA	white-tailed deer	HM641772	HM641773	HM641774	HM641775	HM641776	HM641777	HM641778	HM641779	HM641780	HM641781	Allison et al 2012	10.1016/j.virol.2011.12.004
EHD6_USA_2012	6	C/cervidae/Ohio/12-3437-8/2012	2012	USA	white-tailed deer	KF570133	KF570134	KF570135	KF570136	KF570140	KF570137	KF570139	KF570141	KF570138	KF570142	Anbalagan et al 2014	10.1099/vir.0.059659-0
EHD1_USA_2010	1	C/cervidae/Texas/10-0235-1/2010	2010	USA	white-tailed deer	KF570113	KF570114	KF570115	KF570116	KF570120	KF570117	KF570119	KF570121	KF570118	KF570122	Anbalagan et al 2014	10.1099/vir.0.059659-0
EHD2_USA_2013	2	C/cattle/Indiana/13-04197/2013	2013	USA	cattle	KJ125190	KJ125191	KJ125192	KJ125193	KJ125197	KJ125194	KJ125196	KJ125198	KJ125195	KJ125199	Anbalagan et al 2014b	10.1007/s00705-014-2120-5
EHD5_AUS1977/01	5	AUS1977/01 (CSIRO 157)	1977	Australia	Sentinel Cattle	AM745027	AM745028	AM745029	AM745030	AM745031	AM745032	AM745033	AM745034	AM745035	AM745036	Anthony et al 2009	doi.org/10.1016/j.virusres.2009.07.011
EHD2_AUS1979/05	2	AUS1979/05 (CSIRO 439)	1979	Australia	Sentinel Cattle	AM744987	AM744988	AM744989	AM744990	AM744991	AM744992	AM744993	AM744994	AM744995	AM744996	Anthony et al 2009	doi.org/10.1016/j.virusres.2009.07.011
EHD7_AUS1981/06	7	AUS1981/06 (CSIRO 775)	1981	Australia	Sentinel Cattle	AM745047	AM745048	AM745049	AM745050	AM745051	AM745052	AM745053	AM745054	AM745055	AM745056	Anthony et al 2009	doi.org/10.1016/j.virusres.2009.07.011
EHD6_AUS1981/07	6	AUS1981/07 (CSIRO 753)	1981	Australia	Sentinel Cattle	AM745037	AM745038	AM745039	AM745040	AM745041	AM745042	AM745043	AM745044	AM745045	AM745046	Anthony et al 2009	doi.org/10.1016/j.virusres.2009.07.011
EHD8_AUS1982/06	8	AUS1982/06 (DPP59)	1982	Australia	Sentinel Cattle	AM745057	AM745058	AM745059	AM745060	AM745061	AM745062	AM745063	AM745064	AM745065	AM745066	Anthony et al 2009	doi.org/10.1016/j.virusres.2009.07.011
EHD6_BAR1983/01	6	BAR1983/01 (318)	1983	Bahrain	cattle	AM745067	AM745068	AM745069	AM745070	AM745071	AM745072	AM745073	AM745074	AM745075	AM745076	Anthony et al 2009	doi.org/10.1016/j.virusres.2009.07.011
EHD2_CAN1962/01	2	CAN1962/01 (Alberta)	1962	Canada	white-tailed deer	AM744997	AM744998	AM744999	AM745000	AM745001	AM745002	AM745003	AM745004	AM745005	AM745006	Anthony et al 2009	doi.org/10.1016/j.virusres.2009.07.011
EHD2_JAP1959/01	2	JAP1959/01 (Ibaraki virus)	1959	Japan	cattle	AM745077	AM745078	AM745079	AM745080	AM745081	AM745082	AM745083	AM745084	AM745085	AM745086	Anthony et al 2009	doi.org/10.1016/j.virusres.2009.07.011
EHD4_NIG1968/01	4	NIG1968/01 (Ib Ar 33853)	1968	Nigeria	Culicoides spp.	AM745017	AM745018	AM745019	AM745020	AM745021	AM745022	AM745023	AM745024	AM745025	AM745026	Anthony et al 2009	doi.org/10.1016/j.virusres.2009.07.011
EHD1_NIG1967/01	1	NIG1967/01 (Ib Ar 22619)	1967	Nigeria	Culicoides spp.	AM745007	AM745008	AM745009	AM745010	AM745011	AM745012	AM745013	AM745014	AM745015	AM745016	Anthony et al 2009	doi.org/10.1016/j.virusres.2009.07.011
EHD1_USA1955/01	1	USA1955/01 (New Jersey)	1955	USA	white-tailed deer	AM744977	AM744978	AM744979	AM744980	AM744981	AM744982	AM744983	AM744984	AM744985	AM744986	Anthony et al 2009	doi.org/10.1016/j.virusres.2009.07.011
EHD2_USA_2015	2	OV215	2016	USA	white-tailed deer	MF688816	MF688817	MF688818	MF688819	MF688823	MF688820	MF688822	MF688824	MF688821	MF688825	Subramaniam et al 2017	10.1128/genomeA.01174-17
EHD1_USA_2015	1	OV202	2015	USA	white-tailed deer	MF688826	MF688827	MF688828	MF688829	MF688833	MF688830	MF688832	MF688834	MF688831	MF688835	Subramaniam et al 2017	10.1128/genomeA.01174-17
EHD2_USA_2012	2	CC12-351	2012	USA	white-tailed deer	KU140705	KU140727	KU140753	KU140777	KU140801	KU140823	KU140873	KU140849	KU140903	KU140921	Wilson et al 2016	10.1007/s11262-016-1332-z
EHD2_USA_2004	2	CC177-04	2004	USA	white-tailed deer	KU140707	KU140729	KU140755	KU140779	KU140803	KU140825	KU140875	KU140851	KU140905	KU140923	Wilson et al 2016	10.1007/s11262-016-1332-z
EHD2_USA_1993	2	CC131-93	1993	USA	not given	KU140709	KU140731	KU140757	KU140781	KU140805	KU140827	KU140877	KU140853	KU140907	KU140925	Wilson et al 2016	10.1007/s11262-016-1332-z
EHD2_USA_1990	2	CC87-90	1990	USA	not given	KU140714	KU140736	KU140762	KU140786	KU140810	KU140832	KU140882	KU140858	KU140912	KU140930	Wilson et al 2016	10.1007/s11262-016-1332-z
EHD2_USA_1975	2	76-5460-M-32313-75	1975	USA	white-tailed deer	KU140715	KU140737	KU140763	KU140787	KU140811	KU140833	KU140883	KU140859	KU140897	KU140931	Wilson et al 2016	10.1007/s11262-016-1332-z
EHD2_USA_1971	2	SS-65-DEER-137	1971	USA	white-tailed deer	KU140716	KU140738	KU140764	KU140788	KU140812	KU140834	KU140884	KU140860	KU140898	KU140932	Wilson et al 2016	10.1007/s11262-016-1332-z
EHD1_USA_2006	1	CC211-06	2006	USA	white-tailed deer	KU140722	KU140746	KU140770	KU140794	KU140818	KU140842	KU140890	KU140866	KU140917	KU140938	Wilson et al 2016	10.1007/s11262-016-1332-z
EHD1_USA_1974	1	EHD-74-297B-1	1974	USA	cattle	KU140724	KU140748	KU140772	KU140796	KU140820	KU140844	KU140892	KU140868	KU140900	KU140940	Wilson et al 2016	10.1007/s11262-016-1332-z
EHD1_USA_1972	1	HD Windsor	1972	USA	Culicoides spp.	KU140725	KU140749	KU140773	KU140797	KU140821	KU140845	KU140893	KU140869	KU140901	KU140941	Wilson et al 2016	10.1007/s11262-016-1332-z
EHD1_USA_2008	1	Parker-A	2008	USA	white-tailed deer	KU140721	KU140745	KU140769	KU140793	KU140817	KU140841	KU140889	KU140865	KU140916	KU140937	Wilson et al 2016	10.1007/s11262-016-1332-z
EHD7_ISR2006/02	7	ISR2006/02	2006	Israel	cattle	KM391743	KM391727	KM391737	KM391751	KM391725	KM391753	KM391739	KM391745	KM391736	KM391732	Wilson et al 2015	10.1099/vir.0.000089
